# Supplementary material for: Ultrasound-Guided Percutaneous Tenotomy of the Long Head of Biceps Tendon in Patients with Symptomatic Complete Rotator Cuff Tear: In Vivo Non-contRolled Prospective Study
Source: J Clin Med. 2020 Jul 4;9(7):2114. doi: 10.3390/jcm9072114 (PMC7408901; doi:10.3390/jcm9072114)
Supplement: Supplementary file 1 [file jcm-09-02114-s001.zip]

Archive with 1 entries (1 files):
- jcm-824765-supplementary.mov
